# Supplementary material for: Roux-en-Y Gastric Bypass and Caloric Restriction but Not Gut Hormone-Based Treatments Profoundly Impact the Hypothalamic Transcriptome in Obese Rats
Source: Nutrients. 2021 Dec 28;14(1):116. doi: 10.3390/nu14010116 (PMC8746874; doi:10.3390/nu14010116)
Supplement: Supplementary file 1 [file nutrients-14-00116-s001.zip]

Archive with 1 entries (1 files):
- nutrients-1520618-supplementary.pdf
